# Supplementary material for: Evolution of rhizobial siderophore utilization via accessory xeno-siderophore receptors and flexible intake machinery for self-produced siderophores
Source: ISME J. 2025 Dec 19;20(1):wraf280. doi: 10.1093/ismejo/wraf280 (PMC12815270; doi:10.1093/ismejo/wraf280)
Supplement: wraf280_Supplemental_Files [file wraf280_supplemental_files.zip]

Archive with 3 entries (3 files):
- Supplementary Figures S1-S7.pdf
- Table S1.xlsx
- Table S2.xlsx
