# Supplementary material for: Evolution of rhizobial siderophore utilization via accessory xeno-siderophore receptors and flexible intake machinery for self-produced siderophores
Source: ISME J. 2025 Dec 19;20(1):wraf280. doi: 10.1093/ismejo/wraf280 (PMC12815270; doi:10.1093/ismejo/wraf280)
Supplement: wraf280_Supplemental_Files [file wraf280_supplemental_files.zip › Table S1.xlsx]

## Sheet: Sheet1
Table S1 Strains and plasmids used in this work.
Strain or plasmid	Description	Reference
Strains
E. coli
E. coli DH5α	F- φ80lacZ△M15△(lacZYA-argF) U169 deoR recA1 endA1 hsdR17(rk-mk+) phoA supE44 λ-thi-1 gyrA96 relA1	TSINGKE
E. coli str. K-12 substr. MG1655	F- λ- ilvG- rfb-50 rph-1
The wild-type rhizobia
BD110	Bradyrhizobium diazoefficiens USDA110, TMPr	Lab stock
BY25021	Bradyrhizobium yuanmingense CCBAU25021, TMPr	Lab stock
BL05525	Bradyrhizobium liaoningense CCBAU05525, TMPr	Lab stock
Bs43298	Bradyrhizobium sp. CCBAU43298, TMPr	Lab stock
BZ51778	Bradyrhizobium zhanjiangense CCBAU51778, TMPr	Lab stock
BG53363	Bradyrhizobium guangdongense CCBAU53363, TMPr	Lab stock
SF45436	Sinorhizobium fredii CCBAU45436, wild type, NAr, TMPr	Lab stock
SM2011	Sinorhizobium meliloti 2011, wild type, NAr	Lab stock
BD110 derivative
BD-GFP	B. diazoefficiens USDA110 genome carrying GFP fluorescent tag between RS14320 and RS14325, TMPr	This work
SF45436 derivatives
SF45436ΔrirA	S. fredii CCBAU45436 rirA deletion mutant, NAr, TMPr	Liu et al., 2022
SF45436ΔasbA	S. fredii CCBAU45436 asbA deletion mutant, NAr, TMPr	This work
SF45436ΔrirA/asbA	S. fredii CCBAU45436 rirA and asbA deletion mutant, NAr, TMPr	This work
SF45436ΔfprA	S. fredii CCBAU45436 fprA deletion mutant, NAr, TMPr	This work
SF45436ΔfprAfoxA	S. fredii CCBAU45436 fprA and foxA deletion mutant, NAr, TMPr	This work
SF45436ΔasbA-GFP	S. fredii CCBAU45436 asbA genome carrying GFP fluorescent tag between c00310 and c00320, NAr, TMPr	This work
ΔfprA::pB	SF45436ΔfprA carrying pBBR1MCS-5, NAr, Genr	This work
ΔfprA::pB-SR1	SF45436ΔfprA carrying pBBR1MCS-5-110SR1, NAr, Genr	This work
ΔfprA::pB-SR2	SF45436ΔfprA carrying pBBR1MCS-5-110SR2, NAr, Genr	This work
ΔfprA::pB-SR3	SF45436ΔfprA carrying pBBR1MCS-5-110SR3, NAr, Genr	This work
ΔfprA::pB-SR4	SF45436ΔfprA carrying pBBR1MCS-5-110SR4, NAr, Genr	This work
ΔfprA::pB-SR5	SF45436ΔfprA carrying pBBR1MCS-5-110SR5, NAr, Genr	This work
ΔfprA::pB-SR6	SF45436ΔfprA carrying pBBR1MCS-5-110SR6, NAr, Genr	This work
ΔfprA::pB-SR7	SF45436ΔfprA carrying pBBR1MCS-5-110SR7, NAr, Genr	This work
ΔfprA::pB-SR8	SF45436ΔfprA carrying pBBR1MCS-5-110SR8, NAr, Genr	This work
ΔfprA-1Δasb	evolved clone of ΔfprA asbA deletion mutant, NAr	This work
ΔfprA::pB-SR1-1Δasb	evolved clone of ΔfprA::pB-SR1 asbA deletion mutant, NAr, Genr	This work
ΔfprA::pB-SR5-1Δasb	evolved clone of ΔfprA::pB-SR5 asbA deletion mutant, NAr, Genr	This work
ΔfprA::pB-SR6-1Δasb	evolved clone of ΔfprA::pB-SR6 asbA deletion mutant, NAr, Genr	This work
ΔfprA (b56940*)	The mutant with W at amino acid position 84 replaced by G of b56940 in ΔfprA, NAr	This work
ΔfprA (c24120-T335-G336del)	The mutant with deletions of T335 and G336 of c24120 in ΔfprA, NAr	This work
ΔfprA (b56940* & c24120-T335-G336del)	The mutant with ΔfprA b56940 and c24120 mutation, NAr	This work
ΔfprA (b56780*)	The mutant with T at amino acid position 91 replaced by P of the b56780 in ΔfprA::pB-SR1, NAr, Genr	This work
ΔfprA (c12840*)	The mutant with L40 frameshift mutation of the c12840 in the ΔfprA::pB-SR5, NAr, Genr	This work
ΔfprA (c24120-D332-T333del)	The mutant with deletions of D332 and T333 of c24120 in ΔfprA::pB-SR6, NAr, Genr	This work
ΔfprA-1-R	Revertant of b56940 and c24120 in Evolutionary Clone ΔfprA-1, NAr	This work
ΔfprA::pB-SR1-1-R	Revertant of b56780 in Evolutionary Clone ΔfprA::pB-SR1, NAr, Genr	This work
SM2011 derivatives
SM2011ΔrhbC	S. meliloti 2011 rhbC deletion mutant, NAr	This work
SM2011ΔrhtA	S. meliloti 2011 rhtA deletion mutant, NAr	This work
Pseudomonas syringae pv. tomato DC3000
Pseudomonas syringae pv. tomato DC3000		Associated Prof. Xin Zhang, College of Plant Protection, China Agricultural University
Plasmids
pRK2013	Helper plasmid, IncP, Tra+, Mob+, ColE1, Kmr	Ditta et al. 1980
pJQ200SK	suicide plasmid with sacB selectable marker, Genr	Quandt and Hynes 1993
pRJPaph-bjGFP	(pRJPaph-gfp_a1) Paph-bjGFP, Tcr	Ledermann et al., 2015
pBBR1MCS-5	Broad-host cloning vector, Genr	Kovach et al., 1995
pBBR1MCS-5-110SR1	pBBR1MCS-5 expressing the siderophore receptor gene blr3555 of BD110, Genr	This work
pBBR1MCS-5-110SR2	pBBR1MCS-5 expressing the siderophore receptor gene blr3904 of BD110, Genr	This work
pBBR1MCS-5-110SR3	pBBR1MCS-5 expressing the siderophore receptor gene blr4504 of BD110, Genr	This work
pBBR1MCS-5-110SR4	pBBR1MCS-5 expressing the siderophore receptor gene bll4766 of BD110, Genr	This work
pBBR1MCS-5-110SR5	pBBR1MCS-5 expressing the siderophore receptor gene bll4881 of BD110, Genr	This work
pBBR1MCS-5-110SR6	pBBR1MCS-5 expressing the siderophore receptor gene bll4920 of BD110, Genr	This work
pBBR1MCS-5-110SR7	pBBR1MCS-5 expressing the siderophore receptor gene bll6183 of BD110, Genr	This work
pBBR1MCS-5-110SR8	pBBR1MCS-5 expressing the siderophore receptor gene bll7968 of BD110, Genr	This work
Liu KH, Zhang BL, Yang BS, Shi WT, Li YF, Wang Y, et al. Rhizobiales-specific RirA represses a naturally “synthetic” foreign siderophore gene cluster to maintain Sinorhizobium-legume mutualism. mBio 2022; 13: e02900-21.
Ditta G, Stanfield S, Corbin D and Helinski DR. Broad host range DNA cloning system for gram-negative bacteria: construction of a gene bank of Rhizobium meliloti. Proc Natl Acad Sci USA 1980; 77:7347-7351.
Quandt J. and Hynes MF. Versatile suicide vectors which allow direct selection for gene replacement in Gram-negative bacteria. Gene 1993; 127:15-21.
Ledermann R, Bartsch I, Remus-emsermann MN and Vorholt JA. Stable fluorescent and enzymatic tagging of Bradyrhizobium diazoefficiens to analyze host-plant infection and colonization. Mol Plant Microbe Interact 2015; 28: 959-967.
Kovach ME, Elzer PH, Hill DS, Robertson GT, Farris MA, Roop RM, 2nd, et al. Four new derivatives of the broad-host-range cloning vector pBBR1MCS, carrying different antibiotic-resistance cassettes. Gene 1995; 166: 175-6.
