# Supplementary material for: Evolution of rhizobial siderophore utilization via accessory xeno-siderophore receptors and flexible intake machinery for self-produced siderophores
Source: ISME J. 2025 Dec 19;20(1):wraf280. doi: 10.1093/ismejo/wraf280 (PMC12815270; doi:10.1093/ismejo/wraf280)
Supplement: wraf280_Supplemental_Files [file wraf280_supplemental_files.zip › Table S2.xlsx]

## Sheet: Sheet1
Table S2 Primers used in this work.
Primer	DNA sequence(5’-3’)α	Description
Primers for fluorescently labeled strains construction
110GNAT-UF	ATCGAATTCCTGCAGCCCCAACCACCCGTCATTCATTCAATG	For Paph-gfp insertion into the 110 genome by pJQ200SK
110GNAT-UR	AATTCCGTATGGGAAGAATGGCCGCTCGAAATGG
110GNAT-Praph-F	CGGCCATTCTTCCCATACGGAATTCGAGCTCGCACG
110GNAT-bjGFP/mcherry-R	AGCTAGGACGGATCACTTGTACAGCTCGTCCATGCC
110GNAT-DF	CTGTACAAGTGATCCGTCCTAGCTACAAACTTGATC
110GNAT-DR	AGAACTAGTGGATCCCCCCCACAGCGATGTCATCAATACG
436GNAT-UF	ATCGAATTCCTGCAGCCCCTGCGTGCTGCCGGAATATAGAACC	For Paph-gfp insertion into the 45436 genome by pJQ200SK
436GNAT-UR	GAATTCCGTATGGCTCCAGTCGCATCGACGACCATC
436GNAT-Praph-F	GCGACTGGAGCCATACGGAATTCGAGCTCGCACG
436GNAT-bjGFP/mCherry-R	CCGCGACTCCTCACTTGTACAGCTCGTCCATGCC
436GNAT-DF	CTGTACAAGTGAGGAGTCGCGGTCGCGGTAAATTC
436GNAT-DR	AGAACTAGTGGATCCCCCCATGCTTGCCTACTCGACCTTCGG
Primers for mutant construction
fprA-UF	ATATCGAATTCCTGCAGCCCGATCGCACTGGAGGATGGAAC	For fprA deletion by pJQ200SK
fprA-UR	TGCCTTGGCACCGGCATTCCGGCGAACTCAT
fprA-DF	CCGGAATGCCGGTGCCAAGGCAACGTTCTGA
fprA-DR	CTAGAACTAGTGGATCCCCCGCCACACAGAGAGGATGAGGT
foxA-UF	ATCGAATTCCTGCAGCCCGGACCAGAAGCATATCGAGATCACC	For foxA deletion by pJQ200SK
foxA-UR	GATCGCATGCCAACTGGTAGCAACCATGACGACC
foxA-DF	CTACCAGTTGGCATGCGATCGAACTTTCTGAACG
foxA-DR	AGAACTAGTGGATCCCCCCGAAGGGATCTGAGACAAACTATTGG
rhbC-UF	ATATCGAATTCCTGCAGCCCGGATTGTCAGTCTGGATGCTG	For rhbC deletion by pJQ200SK
rhbC-UR	CTGATTGTCCGTCTTCGCAAGTTTGATGG
rhbC-DF	GTTTGATGGGACAATCAGGGCTTCTTCCACC
rhbC-DR	CTAGAACTAGTGGATCCCCCTCTATCGGCTTCGCCATCTTC
rhtA-DR	ATATCGAATTCCTGCAGCCCGATATCTTGAGCAAGCACCGG	For rhtA deletion by pJQ200SK
rhtA-DR	CAGCGAGACCGGCCATTCTCATTGTTGCCCAT
rhtA-DR	ATGAGAATGGCCGGTCTCGCTGACAAAGGTT
rhtA-DR	CTAGAACTAGTGGATCCCCCGCGGTATCGTATGCGGATCG
asbA-UF	ATCGAATTCCTGCAGCCCGCTCCTTTATCCTGAGTGCC	For asbA deletion by pJQ200SK
asbA-UR	CGGCGCATGACACTTCGACGCGCAATATCA
asbA-DF	TCGAAGTGTCATGCGCCGATGCTTTATCG
asbA-DR	AGAACTAGTGGATCCCCCCGAAATCTTCAAACGAGGCG
fprA-F	GCTGCAGGAATTCGATATCAAGATACGGTCGAGTCCTGATGCAG	For initiating the expression of SR1-SR8
fprA-R	CTTACCCCCGTCTCCGTTTTCAG
110SR1-F	CGGAGACGGGGGTAAGATGATCGTTGCAGGTCGAGCG	For 110SR1 expression by pBBR1MCS-5
110SR1-R	GAGGTCGACGGTATCGATAAGTCACATGTCGACGGTCATCGACAGC
110SR2-F	CGGAGACGGGGGTAAGATGGGGCAGGTGGTCGCAC	For 110SR2 expression by pBBR1MCS-5
110SR2-R	GAGGTCGACGGTATCGATAAGTCAGTAGCGCGCCGAGAGCAC
110SR3-F	CGGAGACGGGGGTAAGGTGCGTGGGGCCTCGCAAG	For 110SR3 expression by pBBR1MCS-5
110SR3-R	GAGGTCGACGGTATCGATAAGTCACCAGCGATAGGTCAGCTTGCC
110SR4-F	CGGAGACGGGGGTAAGGTGTCCCGTATTGTCTCTGCCG	For 110SR4 expression by pBBR1MCS-5
110SR4-R	GAGGTCGACGGTATCGATAAGTCAGAATTTGGCGCCGGCCTTGAGC
110SR5-F	CGGAGACGGGGGTAAGGTGTCGCCGCGGTCCGTC	For 110SR5 expression by pBBR1MCS-5
110SR5-R	GAGGTCGACGGTATCGATAAGTCAGAACGTGTACTTGCCGGCGAG
110SR6-F	CGGAGACGGGGGTAAGATGCAGCTTTGGGGTGGCG	For 110SR6 expression by pBBR1MCS-5
110SR6-R	GAGGTCGACGGTATCGATAAGTCACCACTTGTAGGAGACGCTGGC
110SR7-F	CGGAGACGGGGGTAAGGTGGTCACGGATGGGAAGGC	For 110SR7 expression by pBBR1MCS-5
110SR7-R	GAGGTCGACGGTATCGATAAGTCAGAATGTCACCCGCATCCCCG
110SR8-F	CGGAGACGGGGGTAAGGTGCGTGCTCATCTGGGTGG	For 110SR8 expression by pBBR1MCS-5
110SR8-R	GAGGTCGACGGTATCGATAAGTCAGAACTTCACCGTCGCCGACAGAG
b56940-UF	ATCGAATTCCTGCAGCCCACTTGCCGCGATGGAACAG	For b56940 mutation by pJQ200SK
b56940-UR	GGGTCGCACGAAAACCATG
b56940-DF	TGCGACCCCCCATGAACC
b56940-DR	AGAACTAGTGGATCCCCCCTGAAACGGTGGCGGATC
c24120(A)-UF	ATCGAATTCCTGCAGCCCTGGAGTTCAAAGCCCTGAACCG	For T335 and G336 deletions of c24120 by pJQ200SK
c24120(A)-UR	CGACACCGGCTTCGACATTTCG
c24120(A)-DF	TCGAAGCCGGTGTCGGTGATCC
c24120(A)-DR	AGAACTAGTGGATCCCCCCGTCGCCGTCAATATTCGCG
b56780-UF	ATCGAATTCCTGCAGCCCACTTGCCGCGATGGAACAG	For b56780 mutation by pJQ200SK
b56780-UR	GGGTCGCACGAAAACCATG
b56780-DF	TGCGACCCCCCATGAACC
b56780-DR	AGAACTAGTGGATCCCCCCTGAAACGGTGGCGGATC
c12840-UF	ATCGAATTCCTGCAGCCCGCGAAATCGCGTATGAAGC	For c12840 mutation by pJQ200SK
c12840-UR	GGGCGGCTACCATGAAGATGATC
c12840-DF	TAGCCGCCCCCTGGCG
c12840-DR	AGAACTAGTGGATCCCCCGATATCGGTGTCGATATAGGCAAG
c24120(SR6)-UF	ATCGAATTCCTGCAGCCCTGGAGTTCAAAGCCCTGAACCG	For D332 and T333 deletions of c24120 by pJQ200SK
c24120(SR6)-UR	GGCACCGGCTTCGACATTTCG
c24120(SR6)-DF	GAAGCCGGTGCCGGTGATCC
c24120(SR6)-DR	AGAACTAGTGGATCCCCCCGTCGCCGTCAATATTCGCG
b56940-R-UF	ATCGAATTCCTGCAGCCCACTTGCCGCGATGGAACAG	For b56940 revertant by pJQ200SK
b56940-R-UR	GTGGTCGCACGAAAACCATG
b56940-R-DF	TGCGACCACCCATGAACC
b56940-R-DR	AGAACTAGTGGATCCCCCCTGAAACGGTGGCGGATC
c24120-R-UF	ATCGAATTCCTGCAGCCCTGGAGTTCAAAGCCCTGAACCG	For c24120 revertant by pJQ200SK
c24120-R-UR	GCACCGGCTTCGACATTTCG
c24120-R-DF	AAGCCGGTGCCGGTGTC
c24120-R-DR	AGAACTAGTGGATCCCCCCGTCGCCGTCAATATTCGCG
b56780-R-UF	ATCGAATTCCTGCAGCCCCCGATATTGTCAGCCTTCATC	For b56780 revertant by pJQ200SK
b56780-R-UR	CTCTGCAATACGCCGCG
b56780-R-DF	TATTGCAGAGAATGGCGATCTCG
b56780-R-DR	AGAACTAGTGGATCCCCCTCTTCAATGAGCCGCTACG
Primers for qPCR
Q-16S-F	TTCGGCTGGATCGGAGACA	For qPCR
Q-16S-R	GCTCGTTGCGGGACTTAACC
Q-fprA-F	TTCACAGCAAGACATAGC
Q-fprA-R	AAACGCACTTTGGATAGG
Q-SR1-F	TAAGCAAGGGCGATATAG
Q-SR1-R	TACTGTTTGGCGATGTAG
Q-SR2-F	CTATGATGACTACAGCAT
Q-SR2-R	TTGAAGTTCGGAATTAGA
Q-SR3-F	ACAATTTGACCGACAACATC
Q-SR3-R	GTATAGCCTCCGCCGTAA
Q-SR4-F	AGCAGCCTCTATCTGATG
Q-SR4-R	ATCGAGGTTGGTGTTGTA
Q-SR5-F	GTTGTGGACTTGAAGATG
Q-SR5-R	TGCTCGTTGAAGAGATTA
Q-SR6-F	GACCTATCGTGGCTATGT
Q-SR6-R	GTGTTCTTCGCATACCAA
Q-SR7-F	TCAATCTCCACACCTCGTA
Q-SR7-R	ACGCTTGTCGAAGATGTT
Q-SR8-F	TTACGAGACCAAGTACGA
Q-SR8-R	ACGGCAGAAGGATAGTAG
